# Supplementary material for: Coumarin Ketoxime Ester with Electron-Donating Substituents as Photoinitiators and Photosensitizers for Photopolymerization upon UV-Vis LED Irradiation
Source: Polymers (Basel). 2022 Oct 28;14(21):4588. doi: 10.3390/polym14214588 (PMC9655686; doi:10.3390/polym14214588)
Supplement: Supplementary file 1 [file polymers-14-04588-s001.zip]

Archive with 1 entries (1 files):
- polymers-1991405-supplementary.pdf
